# Supplementary material for: Coenzyme Q improves mitochondrial and muscle dysfunction caused by CUG expanded repeats in Caenorhabditis elegans
Source: Genetics. 2024 Dec 27;229(2):iyae208. doi: 10.1093/genetics/iyae208 (PMC12230797; doi:10.1093/genetics/iyae208)
Supplement: iyae208_Supplementary_Data [file iyae208_supplementary_data.zip]

Archive with 11 entries (11 files):
- Figure_S1_GENETICS-2024-307444.pdf
- Figure_S2_GENETICS-2024-307444.pdf
- Figure_S3_GENETICS-2024-307444.pdf
- Figure_S4_GENETICS-2024-307444.pdf
- Figure_S5_GENETICS-2024-307444.pdf
- Supplemental_Figure_Legends_GENETICS-2024-307444.doc
- Supplemental_Table_Legends.docx
- Table_S1_GENETICS-2024-307444.xlsx
- Table_S2_GENETICS-2024-307444.xlsx
- Table_S3_GENETICS-2024-307444.xlsx
- Table_S4_GENETICS-2024-307444.xlsx
