# Supplementary material for: Coenzyme Q improves mitochondrial and muscle dysfunction caused by CUG expanded repeats in Caenorhabditis elegans
Source: Genetics. 2024 Dec 27;229(2):iyae208. doi: 10.1093/genetics/iyae208 (PMC12230797; doi:10.1093/genetics/iyae208)
Supplement: iyae208_Supplementary_Data [file iyae208_supplementary_data.zip › Table_S1_GENETICS-2024-307444.xlsx]

## Sheet: Sheet1
Strain	Genotype
Bristol N2	wild type
GR2024	mgIs64[myo-3p::gfp::3'utr123(CUG)]
GR2025	mgIs65[myo-3p::gfp::3'utr0(CUG)]
GR2173	mgIs71[myo-3p::gfp::3'utr(70%Gcinsert);myo-2p::(nls)mcherry]
GR3207	mgIs84[myo-3p::gfp::3'utr123(CUG)]
GR3208	mgIs85[myo-3p::gfp::3'utr0(CUG)]
GAR118	iceEx42[unc-54p::mcherry::OMP25]
GAR126	iceEx42[unc-54p::mcherry::OMP25]; mgIs64[myo-3p::gfp::3'utr123(CUG)]
GAR131	iceEx42[unc-54p::mcherry::OMP25]; mgIs65[myo-3p::gfp::3'utr0(CUG)]
