# Supplementary material for: Coenzyme Q improves mitochondrial and muscle dysfunction caused by CUG expanded repeats in Caenorhabditis elegans
Source: Genetics. 2024 Dec 27;229(2):iyae208. doi: 10.1093/genetics/iyae208 (PMC12230797; doi:10.1093/genetics/iyae208)
Supplement: iyae208_Supplementary_Data [file iyae208_supplementary_data.zip › Table_S2_GENETICS-2024-307444.xlsx]

## Sheet: Sheet1
qPCR
Gene	Forward (5'→3')	Reverse (5'→3')
act-1	TGCGACATTGATATCCGTAAGG	GGTGGTTCTCCGGAAAGAA
nduo-1	AGCGTCATTTATTGGGAAGAAGAC	AAGCTTGTGCTAATCCCATAAATGT
cdc-42	CTGCTGGACAGGAAGATTACG	CTCGGACATTCTCGAATGAAG
pmp-3	GTTCCCGTGTTCATCACTCAT	ACACCGTCGAGAAGCTGTAGA
coq-1	GATCCATACAGCGTCTCTAGTG	CGAGCAAGAATGAAATCTCCG
coq-4	TGGAAAGCGACTTCTTCTCGA	TGGAGATGTGTTCAAACGATCG
coq-5	ATGAGGCAGAGAAGGAGCAG	TGCAGGCCACCAACATAATA
clk-1	TGAAAGAACTCCTTGCCGAC	CCATTTGAGAGCCGAGTAGG
coq-8	TTTGCTAATCAGGATGTGACAATG	GTAGCTTTGAGTTTTGCGGC
kat-1	CATGGGAAACTGCGGAGAG	GATTTGACGTTCACTGGCAC
hmgr-1	GTCTTGCCGAAGTTATTGCG	TGAGTTGCTTTTCCAGAGTCG
fdps-1	GAGAAAGTGGAGAAAATTAAGCGG	GTCAGGAATCTCGGATATGCTC
Y48B6A.13	GGCAGTTAATCGACACAGTTG	TGGATAGTTTGGAGCACAGC
hsp-6	GACACCGAAGCCAAGATGAC	GAAGAGTGTTGCAAGCCTCC
hsp-60	CAAGGCTCCAGGATTCG	AAAGATCGTTGCTCCCG
Cloning
pPD49.26	GATATCTGAGCTCCGCATCGGC	CTTGTACAGCTCGTCCATG
OMP25	GCATGGACGAGCTGTACAAGGGCGACGGAGAGCCGAGT	CGATGCGGAGCTCAGATATCGCTGGGTTAACTATTAGAGCTGCTTTC
Sequences in bold correspond to the 5' end of mCherry and 3' end of pPD49.26 (bold and italics).
