# Supplementary material for: Coenzyme Q improves mitochondrial and muscle dysfunction caused by CUG expanded repeats in Caenorhabditis elegans
Source: Genetics. 2024 Dec 27;229(2):iyae208. doi: 10.1093/genetics/iyae208 (PMC12230797; doi:10.1093/genetics/iyae208)
Supplement: iyae208_Supplementary_Data [file iyae208_supplementary_data.zip › Table_S3_GENETICS-2024-307444.xlsx]

## Sheet: Sheet1
Strain, RNAi and treatment	Tubular (%)	Fragmented (%)	Very fragmented (%)	Total mitochondria
Figure 3B
wt	78.1513	13.4454	8.40336	119
0CUG	78.8136	13.5593	7.62712	118
123CUG	48.9583	30.2083	20.8333	96
Figure 3D
0CUG EV	79.4872	7.69231	12.8205	39
0CUG EV EtOH	50.1	22.6	24.4	53
0CUG EV CoQ	64.7	8.8	26.5	34
0CUG coq-1	46.5116	34.8837	18.6047	43
0CUG coq-1 EtOH	58	20	22	50
0CUG coq-1 COQ	56.3636	18.1818	25.4545	55
123CUG EV	46.2963	24.0741	29.6296	54
123CUG EV EtOH	62.5	7.5	30	40
123CUG EV CoQ	50	25	25	48
123CUG coq-1	21.9512	36.5854	41.4634	41
123CUG coq-1 EtOH	42.6471	23.5294	33.8235	68
123CUG coq-1 COQ	68.75	14.0625	17.1875	64
