# Supplementary material for: Coenzyme Q improves mitochondrial and muscle dysfunction caused by CUG expanded repeats in Caenorhabditis elegans
Source: Genetics. 2024 Dec 27;229(2):iyae208. doi: 10.1093/genetics/iyae208 (PMC12230797; doi:10.1093/genetics/iyae208)
Supplement: iyae208_Supplementary_Data [file iyae208_supplementary_data.zip › Table_S4_GENETICS-2024-307444.xlsx]

## Sheet: Sheet1
Strain. RNAi and treatment		p-value	Bonferroni correction
Figure 1A - Wilcoxon test
0CUG EV vs 0CUG coq-1		<0,0001	p < 0.025
0GUG EV vs 123CUG EV		<0,0001
123CUG EV vs 123CUG coq-1		<0,0001
Figure 1C - t-test
0CUG EV vs 123CUG EV		0.815	n.a.
0CUG coq-1 vs 123CUG coq-1		0.066
Figure 1D - Wilcoxon test
0CUG vs 0CUG EtOH		0.9921	p < 0.017
0CUG EtOH vs 0CUG CoQ		0.8813
0CUG EtOH vs 123CUG EtOH		<0,0001
123CUG vs 123CUG EtOH		0.3476
123CUG EtOH vs 123CUG CoQ		0.0015
0CUG vs 123CUG		<0,0001
Figure 2A- 2-way Anova with bonferroni correction
Basal	wt vs 0CUG	<0,0001	p < 0.017
	wt vs 123CUG	<0,0001
	0CUG vs 123CUG	<0,0001
Maximal	wt vs 0CUG	0.00061
	wt vs 123CUG	0.00033
	0CUG vs 123CUG	0.87
Figure 2B - 2-way Anova with bonferroni correction
wt vs 0CUG		0.0007	p < 0.017
wt vs 123CUG		<0,0001
0CUG vs 123CUG		<0,0001
Figure 2C - t-test
0CUG vs 123CUG		<0,0001	p < 0.025
Figure 2E - 2-way Anova with bonferroni correction
0CUG- vs 0CUG EtOH		0.0011	n.a.
0CUG- vs 0CUG CoQ		<0,0001
0CUG EtOH vs 0CUG CoQ		<0,0001
0CUG- vs 123CUG-		<0,0001
0CUG EtOH vs 123CUG CoQ		0.33
123CUG- vs 123CUG EtOH		0.45
123CUG- vs 123CUG CoQ		<0,0001
123CUG EtOH vs 123CUG CoQ		<0,0001
Figure 2F - 2-way Anova with bonferroni correction
Basal	0CUG EV vs 0CUG coq-1	0.66	n.a.
	0CUG EV vs 123CUG EV	<0,0001
	123CUG EV vs 123CUG coq-1	<0,0001
FCCP	0CUG EV vs 0CUG coq-1	0.6
	0CUG EV vs 123CUG EV	0.5
	123CUG EV vs 123CUG coq-1	<0,0001
Figure 2G - 2-way Anova with bonferroni correction
Basal	0CUG- vs 0CUG EtOH	0.8	n.a.
	0CUG- vs 0CUG CoQ	0.9
	0CUG EtOH vs 0CUG CoQ	0.6
	0CUG- vs 123CUG-	<0,0001
	0CUG EtOH vs 123CUG EtOH	<0,0001
	0CUG- vs 123CUG CoQ	0.0027
	0CUG EtOH vs 123CUG CoQ	0.0072
	0CUG CoQ vs 123CoQ	<0,0001
	123CUG- vs 123CUG EtOH	0.53
	123CUG- vs 123CUG CoQ	<0,0001
	123CUG EtOH vs 123CUG CoQ	<0,0001
Maximal	0CUG- vs 0CUG EtOH	0.9778
	0CUG- vs 0CUG CoQ	0.0757
	0CUG EtOH vs 0CUG CoQ	0.26
	0CUG- vs 123CUG-	0.00515
	0CUG EtOH vs 123CUG EtOH	0.03
	0CUG- vs 123CUG CoQ	0.22
	0CUG EtOH vs 123CUG CoQ	0.76
	0CUG CoQ vs 123CoQ	0.397
	123CUG- vs 123CUG EtOH	0.39
	123CUG- vs 123CUG CoQ	<0,0001
	123CUG EtOH vs 123CUG CoQ	0.0176
Figure 3B - chi-square test
wt vs 0CUG		0.988364	p < 0.017
0CUG vs 123CUG		8.8e-05
Figure 3C - 1-way anova with Tukey correction
0CUG(GR2025) vs 0CUG(GR3208)		0.2	n.a.
0CUG(GR2025) vs 123CUG(GR2024)		0.907
0CUG(GR2025) vs 123CUG(GR3207)		0.711
0CUG(GR3208) vs 123CUG(GR2024)		0.18
0CUG(GR3208) vs 123CUG(GR3207)		0.335
Figure 3D - chi-square test
0CUG	EV- vs EtOH	0.000149	p < 0.0125
	EV- vs CoQ	0.056
	EtOH vs CoQ	0.02
	EV vs coq-1	<0,00001
	coq-1vs coq-1 EtOH	0.065286
	coq-1 EtOH vs coq-1 CoQ	0.849241
123CUG	EV- vs EtOH	0.0049
	EV- vs CoQ	0.73
	EtOH vs CoQ	0.0047
	EV vs coq-1	0.001545
	coq-1vs coq-1 EtOH	0.004737
	coq-1 EtoH vs coq-1 CoQ	0.000963
0CUG EV vs 123CUG EV		<0,00001
Supplementary Figure 4A - t-test
wt vs 0CUG(GR2025)		0.023	n.a.
wt vs 0CUG(GR3208)		0.015
wt vs 123CUG(GR2024)		0.053
wt vs 123CUG(GR3207)		0.25
0CUG(GR2025) vs 0CUG(GR3208)		0.56
0CUG(GR2025) vs 123CUG(GR2024)		0.42
0CUG(GR2025) vs 123CUG(GR3207)		0.34
0CUG(GR3208) vs 123CUG(GR2024)		0.27
0CUG(GR3208) vs 123CUG(GR3207)		0.26
Supplementary Figure 4B - t-test
wt vs 0CUG(GR2025)		0.5	n.a.
wt vs 0CUG(GR3208)		0.35
wt vs 123CUG(GR2024)		0.54
wt vs 123CUG(GR3207)		0.83
0CUG(GR2025) vs 0CUG(GR3208)		0.29
0CUG(GR2025) vs 123CUG(GR2024)		0.36
0CUG(GR2025) vs 123CUG(GR3207)		0.53
0CUG(GR3208) vs 123CUG(GR2024)		0.77
0CUG(GR3208) vs 123CUG(GR3207)		0.87
Supplementary Figure 4C - t-test
coq-1	0CUG(GR2025) vs 0CUG(GR3208)	0.38	n.a.
	0CUG(GR2025) vs 123CUG(GR2024)	0.21
	0CUG(GR2025) vs 123CUG(GR3207)	0.49
	0CUG(GR3208) vs 123CUG(GR2024)	0.41
	0CUG(GR3208) vs 123CUG(GR3207)	0.058
coq-4	0CUG(GR2025) vs 0CUG(GR3208)	0.35
	0CUG(GR2025) vs 123CUG(GR2024)	0.0075
	0CUG(GR2025) vs 123CUG(GR3207)	0.99
	0CUG(GR3208) vs 123CUG(GR2024)	0.014
	0CUG(GR3208) vs 123CUG(GR3207)	0.36
coq-5	0CUG(GR2025) vs 0CUG(GR3208)	0.19
	0CUG(GR2025) vs 123CUG(GR2024)	0.13
	0CUG(GR2025) vs 123CUG(GR3207)	0.34
	0CUG(GR3208) vs 123CUG(GR2024)	0.78
	0CUG(GR3208) vs 123CUG(GR3207)	0.16
clk-1/coq-7	0CUG(GR2025) vs 0CUG(GR3208)	0.17
	0CUG(GR2025) vs 123CUG(GR2024)	0.2
	0CUG(GR2025) vs 123CUG(GR3207)	0.51
	0CUG(GR3208) vs 123CUG(GR2024)	0.81
	0CUG(GR3208) vs 123CUG(GR3207)	0.03
coq-8	0CUG(GR2025) vs 0CUG(GR3208)	0.38
	0CUG(GR2025) vs 123CUG(GR2024)	0.14
	0CUG(GR2025) vs 123CUG(GR3207)	0.14
	0CUG(GR3208) vs 123CUG(GR2024)	0.49
	0CUG(GR3208) vs 123CUG(GR3207)	0.076
Supplementary Figure 4D - t-test
kat-1	0CUG(GR2025) vs 0CUG(GR3208)	0.38	n.a.
	0CUG(GR2025) vs 123CUG(GR2024)	0.00064
	0CUG(GR2025) vs 123CUG(GR3207)	0.59
	0CUG(GR3208) vs 123CUG(GR2024)	0.00047
	0CUG(GR3208) vs 123CUG(GR3207)	0.37
hmgr-1	0CUG(GR2025) vs 0CUG(GR3208)	0.2
	0CUG(GR2025) vs 123CUG(GR2024)	0.11
	0CUG(GR2025) vs 123CUG(GR3207)	0.21
	0CUG(GR3208) vs 123CUG(GR2024)	0.22
	0CUG(GR3208) vs 123CUG(GR3207)	0.039
fdps-1	0CUG(GR2025) vs 0CUG(GR3208)	0.96
	0CUG(GR2025) vs 123CUG(GR2024)	0.27
	0CUG(GR2025) vs 123CUG(GR3207)	0.29
	0CUG(GR3208) vs 123CUG(GR2024)	0.23
	0CUG(GR3208) vs 123CUG(GR3207)	0.27
Y48B6A.13	0CUG(GR2025) vs 0CUG(GR3208)	0.43
	0CUG(GR2025) vs 123CUG(GR2024)	0.12
	0CUG(GR2025) vs 123CUG(GR3207)	0.064
	0CUG(GR3208) vs 123CUG(GR2024)	0.16
	0CUG(GR3208) vs 123CUG(GR3207)	0.03
Supplementary Figure 5C - 1-way anova with Tukey correction
wt vs 0CUG(GR2025)		0.189	n.a.
wt vs 0CUG(GR3208)		0.376
0CUG(GR2025) vs 0CUG(GR3208)		0.665
Supplementary Figure 5D - Wilcoxon test
0CUG - vs 0CUG NAC		0.654	p < 0.025
0GUG - vs 123CUG -		<0,0001
123CUG - vs 123CUG NAC		0.0037
Supplementary Figure 5E - t-test
hsp-6	0CUG(GR2025) vs 0CUG(GR3208)	0.01	n.a.
	0CUG(GR2025) vs 123CUG(GR2024)	0.05
	0CUG(GR2025) vs 123CUG(GR3207)	0.12
	0CUG(GR3208) vs 123CUG(GR2024)	0.85
	0CUG(GR3208) vs 123CUG(GR3207)	0.004
hsp-60	0CUG(GR2025) vs 0CUG(GR3208)	0.15
	0CUG(GR2025) vs 123CUG(GR2024)	0.25
	0CUG(GR2025) vs 123CUG(GR3207)	0.05
	0CUG(GR3208) vs 123CUG(GR2024)	0.5
	0CUG(GR3208) vs 123CUG(GR3207)	0.15
Supplementary Figure 5G - Wilcoxon
0CUG	EV vs fzo-1	0.12	p < 0.0125
	EV vs drp-1	0.26
	EV vs eat-3	0.058
123CUG	EV vs fzo-1	0.23
	EV vs drp-1	0.3
	EV vs eat-3	<0,0001
0CUG EV vs 123CUG EV		<0,0001
